# Supplementary material for: ENO1 Binds to ApoC3 and Impairs the Proliferation of T Cells via IL-8/STAT3 Pathway in OSCC
Source: Int J Mol Sci. 2022 Oct 24;23(21):12777. doi: 10.3390/ijms232112777 (PMC9654972; doi:10.3390/ijms232112777)
Supplement: Supplementary file 1 [file ijms-23-12777-s001.zip]

Archive with 1 entries (1 files):
- ijms-1983672-supplementary.pdf
